# Supplementary material for: The Effect of Xanthine Oxidase Inhibitors in the Prevention and Treatment of Stroke: A Systematic Review and Meta-Analysis
Source: J Cardiovasc Dev Dis. 2024 Dec 21;11(12):409. doi: 10.3390/jcdd11120409 (PMC11679907; doi:10.3390/jcdd11120409)
Supplement: Supplementary file 1 [file jcdd-11-00409-s001.zip]

Archive with 1 entries (1 files):
- jcdd-3347345-supplementary.pdf
